# Supplementary material for: Single molecule microscopy reveals key physical features of repair foci in living cells
Source: eLife. 2021 Feb 5;10:e60577. doi: 10.7554/eLife.60577 (PMC7924958; doi:10.7554/eLife.60577)
Supplement: Supplementary file 1. [file elife-60577-supp1.tex]

\documentclass{article}
\usepackage{graphicx}
\usepackage{geometry}
\usepackage[export]{adjustbox}
\usepackage{enumitem}
\usepackage{mathtools}
\usepackage{enumerate}
\usepackage{afterpage}
\usepackage[version=3]{mhchem}
\usepackage[final]{pdfpages}
\linespread{1.3}
\begin{document}
\section*{List of parameter values}
\subsection*{WT cells: individual Rad52 molecules in the absence of DSB}
\begin{center}
\begin{tabular}{ | p{5cm} | p{2cm} |} 
 \hline
 Number of S-phase cells & 23  \\ 
 Number of traces  & 964 \\
 Number of displacements  & 6252 \\
 Average trace length & 7.5 \\ 
 \hline
 \end{tabular}
\end{center}

\begin{center}
\begin{tabular}{ | p{5cm} | p{2cm} | p{2cm} | p{5cm} |} 
 \hline
 S/G2 Phase& Value & Units& Method \\
  \hline
  $D_1$ for 2 diffusion population & $1.16 \pm 0.08$  & $\mu m^2/s$ &ML (two-population fit) \\ 
  $D_2$ for 2 diffusion population & $0.28\pm 0.02$   & $\mu m^2/s$ & ML (two-population fit) \\ 
  Fraction of slow molecules & $0.62 \pm 0.04 $ & $\%$ & ML (two-population fit) \\
 \hline
 \end{tabular}
\end{center}

%\newline
\hspace{0.8cm}

%% jud
\begin{center}
\begin{tabular}{ | p{5cm} | p{2cm} |} 
 \hline
 Number of G1 cells & 10  \\ 
 Number of traces  & 380 \\
 Number of displacements  & 2913 \\
 Average trace length & 8.6 \\ 
 \hline
 \end{tabular}
\end{center}
%% end jud

\begin{center}
\begin{tabular}{ | p{5cm} | p{2cm} | p{2cm} | p{5cm} |} 
 \hline
 G1 Phase & & &\\
\hline
  $D_1$ for 2 diffusion population & $1.08 \pm 0.07$  & $\mu m^2/s$ &ML (two-population fit)  \\ 
  $D_2$ for 2 diffusion population & $0.27\pm 0.03$   & $\mu m^2/s$ &ML (two-population fit)  \\ 
  Fraction of Fast molecules & $0.52 \pm 0.05 $ & $\%$ &ML (two-population fit) \\
  \hline
\end{tabular}
\end{center}

\newpage
\subsection*{WT cells: individual Rad52 molecules in the presence of a single DSB}
\begin{center}
\begin{tabular}{ | p{5cm} | p{2cm} | p{2cm} | p{5cm} | } 
  \hline
 Quantity & Value \\
 \hline
 Number of files & 27\\
 Number of traces  & 1061\\
 Number of displacements  & 8495\\
 Average trace length & 8.0\\ 
 \hline
 \end{tabular}
\end{center}

\begin{center}
\begin{tabular}{ | p{5cm} | p{2cm} | p{2cm} | p{5cm} | } 
  \hline
 S/G2 Phase& Value & Units & Method \\
  \hline
  $D_1$ for 3 diffusion population & $1.17 \pm 0.06$  & $\mu m^2/s$ & ML (three-population fit) \\ 
  $D_2$ for 3 diffusion population & $0.24\pm 0.04$   & $\mu m^2/s$ & ML (three-population fit) \\ 
  $D_3$ for 3 diffusion population & $0.054\pm 0.007$   & $\mu m^2/s$ & ML (three-population fit) \\ 
  Fraction of D1 molecules & $0.30 \pm 0.03 $ & $\%$ &ML (three-population fit)\\
  Fraction of D2 molecules & $0.38 \pm 0.04 $ & $\%$ &ML (three-population fit)\\
  Fraction of D3 molecules & $0.32 \pm 0.05 $ & $\%$ &ML (three-population fit)\\
 \end{tabular}
\end{center}

\begin{center}
\begin{tabular}{ | p{5cm} | p{2cm} | p{2cm} | p{5cm} | } 
  \hline
 From slow diffusion coefficient & Value & Units & Method \\
 \hline
 Confinement radius for molecules & $ 118 \pm 6 $ &$ nm $ & From MSD  \\
 Diffusion Coefficient & $0.06 \pm 0.02 $ & $\mu m^2/s $ & From MSD \\
 Detection Noise & $29 \pm 7 $ & $ nm$ & From MSD \\ 
  $\chi^2$ /NDF & 1.57/7 & &From MSD \\
  \hline
 \end{tabular}
\end{center}

\begin{center}
\begin{tabular}{ | p{5cm} | p{2cm} | p{2cm} | p{5cm} | } 
  \hline
live PALM& Value & Units  \\
\hline
  Number of cells & 12 & \\
 Radius of Focus &  $116 \pm 20$ & nm \\
 Number molecules & $880 \pm 600$ &   \\
 \hline
 \end{tabular}
\end{center}

\newpage

\subsection*{WT cells: whole Rad52 foci in the presence of a single DSB}
\begin{center}
\begin{tabular}{ | p{5cm} | p{2cm} | p{2cm} | p{5cm} | } 
\hline
Focus & Value & Units & Method \\
 \hline
 Number of cells & 14 & &\\
 Number of traces  & 26 & &\\
 Number of displacements  & 2677 & & \\
 Average trace length & 103.9 & &\\ 
  \hline
  \hline
 Anomalous exponent & $ 0.51 \pm 0.05$ &$  $ & From MSD \\
 Detection Noise & $30 \pm 4 $ & $ nm$ & From MSD assuming free diffusion in first 8 points\\
 Diffusion coefficient & $0.005 \pm 0.002 $ & $\mu m^2/s $ & From MSD assuming free diffusion in first 8 points \\
  $\chi^2$ /NDF & 0.50/5 & &From MSD \\
 \hline
 \end{tabular}
\end{center}

\subsection*{Rfa1 Individual molecules in the presence of a single DSB}
\begin{center}
\begin{tabular}{ | p{5cm} | p{2cm} | p{2cm} | p{5cm} | } 
\hline
Rfa1 & Value & Units & Method \\
 \hline
 Number of cells & 29 & & \\
 Number of traces  & 621 & & \\
 Number of displacements  & 7095 & & \\
 Average trace length & 12.4 & & \\ 
  \hline
  \hline
   Anomalous exponent & $  0.56 \pm 0.05 $ &$  $ & From MSD \\
   \hline
 Detection Noise & $18 \pm 7 $ & $ nm$ & From MSD assuming free diffusion in first 8 points\\
 \hline
 Diffusion coefficient & $0.0065 \pm 0.0003 $ & $\mu m^2/s $ & From MSD assuming free diffusion in first 8 points \\
  $\chi^2$ /NDF & 0.96/5 & &From MSD \\
   \hline
 \end{tabular}
\end{center}
\newpage
\subsection*{Diploid cells: individual molecules in the presence of a single DSB}
\begin{center}
\begin{tabular}{ | p{5cm} | p{2cm} | p{2cm} | p{5cm} | } 
  \hline
 Quantity & Value & Units & Method \\
 \hline
  Number of cells & 15 & & \\
 Number of traces  & 1082 & &\\
 Number of displacements  & 9012 & &\\
 Average trace length &  8.33 & &\\ 
 \hline
 \hline
 G2/S Phase& & &\\
 \hline
  $D_1$ for 2 diffusion population (from 1 dt) & $ 0.033 \pm 0.0018$  & $\mu m^2/s$ & ML (three-population fit) \\ 
  $D_2$ for 2 diffusion population (from 1 dt) & $0.222 \pm 0.018$   & $\mu m^2/s$ & ML (three-population fit) \\ 
  $D_3$ for 2 diffusion population (from 1 dt) & $1.064\pm 0.049$   & $\mu m^2/s$ & ML (three-population fit) \\ 
  Fraction of D1 molecules & $0.39 \pm 0.02 $ & $\%$ &ML (three-population fit)\\
  Fraction of D2 molecules & $0.38 \pm 0.02 $ & $\%$ &ML (three-population fit)\\
  Fraction of D3 molecules & $0.23 \pm 0.02 $ & $\%$ &ML (three-population fit)\\
 \hline
 \end{tabular}
\end{center}

\begin{center}
\begin{tabular}{ | p{5cm} | p{2cm} | p{2cm} | p{5cm} | } 
  \hline
 Traces obtained from slow diffusion coefficient & & &\\
 \hline
 Confinement radius for molecules & 105 $  \pm 5 $ &$ nm $ & From MSD  \\
 Diffusion Coefficient & $ 0.028 \pm 0.004 $ & $\mu m^2/s $ & From MSD \\
 Detection Noise & $ 27 \pm 3 $ & $ nm$ & From MSD \\ 
 $\chi^2$ /NDF & 4.21/6 & &From MSD \\
  \hline
 \end{tabular}
\end{center}

\newpage


\subsection*{Rad52-SUMO cells: individual molecules in the presence of a single DSB}
\begin{center}
\begin{tabular}{ | p{5cm} | p{2cm} | p{2cm} | p{5cm} | } 
  \hline
 Quantity & Value & Units & Method \\
 \hline
  Number of cells & 15 & & \\
 Number of traces  & 802 & &\\
 Number of displacements  & 5059 & &\\
 Average trace length & 6.31 & &\\ 
 \hline
 \hline
 G2/S Phase& & &\\
 \hline
  $D_1$ for 2 diffusion population (from 1 dt) & $ 0.031 \pm 0.004$  & $\mu m^2/s$ & ML (three-population fit) \\ 
  $D_2$ for 2 diffusion population (from 1 dt) & $0.144 \pm 0.013$   & $\mu m^2/s$ & ML (three-population fit) \\ 
  $D_3$ for 2 diffusion population (from 1 dt) & $1.00\pm 0.053 $   & $\mu m^2/s$ & ML (three-population fit) \\ 
  Fraction of D1 molecules & $29 \pm 4 $ & $\%$ &ML (three-population fit)\\
  Fraction of D2 molecules & $51 \pm 3 $ & $\%$ &ML (three-population fit)\\
  Fraction of D3 molecules & $0.23 \pm 4 $ & $\%$ &ML (three-population fit)\\
 \hline
 \end{tabular}
\end{center}

\begin{center}
\begin{tabular}{ | p{5cm} | p{2cm} | p{2cm} | p{5cm} | } 
  \hline
 Traces obtained from slow diffusion coefficient & & &\\
 \hline
 Confinement radius for molecules & $ 102 \pm 6 $ &$ nm $ & From MSD  \\
 Diffusion Coefficient & $ 0.016 \pm 0.006 $ & $\mu m^2/s $ & From MSD \\
 Detection Noise & $ 34 \pm 2 $ & $ nm$ & From MSD \\ 
 $\chi^2$ /NDF & 0.31/6 & &From MSD \\
  \hline
 \end{tabular}
\end{center}
\newpage


\subsection*{WT cells: individual Rad52 molecules in the presence of 2 DSBs}
\begin{center}
\begin{tabular}{ | p{5cm} | p{2cm} | p{2cm} | p{5cm} | } 
  \hline
 Quantity & Value & Units & Method \\
 \hline
  Number of cells & 14 & & \\
 Number of traces  & 702 & &\\
 Number of displacements  & 6220 & &\\
  Average trace length & 9.8 & &\\ 
  \hline
 \hline
 G2/S Phase& & &\\
 \hline
  $D_1$ for 2 diffusion population (from 1 dt) & $ 1.02 \pm 0.05$  & $\mu m^2/s$ & ML (three-population fit) \\ 
  $D_2$ for 2 diffusion population (from 1 dt) & $0.19 \pm 0.02$   & $\mu m^2/s$ & ML (three-population fit) \\ 
  $D_3$ for 2 diffusion population (from 1 dt) & $0.036\pm 0.004$   & $\mu m^2/s$ & ML (three-population fit) \\ 
  Fraction of D1 molecules & $0.30 \pm 0.03 $ & $\%$ &ML (three-population fit)\\
  Fraction of D2 molecules & $0.38 \pm 0.04 $ & $\%$ &ML (three-population fit)\\
  Fraction of D3 molecules & $0.32 \pm 0.05 $ & $\%$ &ML (three-population fit)\\
 \hline
 \end{tabular}
\end{center}

\begin{center}
\begin{tabular}{ | p{5cm} | p{2cm} | p{2cm} | p{5cm} | } 
  \hline
 From slow diffusion coefficient & & &\\
 \hline
 Confinement radius for molecules & $ 154 \pm 6 $ &$ nm $ & From MSD  \\
 Diffusion Coefficient & $0.065 \pm 0.013 $ & $\mu m^2/s $ & From MSD \\
 Detection Noise & $31 \pm 4 $ & $ nm$ & From MSD \\ 
  $\chi^2$ /NDF & 0.76/6 & &From MSD \\
  \hline
 \end{tabular}
\end{center}

\begin{center}
\begin{tabular}{ | p{5cm} | p{2cm} | p{2cm} | p{5cm} | } 
  \hline
Live PALM& & &\\
 \hline
  Number of cells & 11 & & \\
 Radius of Focus & $170 \pm 20$ & nm & \\
  Number molecules & $2300 \pm 811$ &  &  \\
 \hline 
 \end{tabular}
\end{center}
\end{document}
